# Supplementary material for: Anthocyanin Content and Fusarium Mycotoxins in Pigmented Wheat (Triticum aestivum L. spp. aestivum): An Open Field Evaluation
Source: Plants (Basel). 2023 Feb 4;12(4):693. doi: 10.3390/plants12040693 (PMC9965368; doi:10.3390/plants12040693)
Supplement: Supplementary file 1 [file plants-12-00693-s001.zip]

Archive with 1 entries (1 files):
- plants-2122234-supplementary.pdf
